# Supplementary material for: Transient Exposure of Endothelial Cells to Doxorubicin Leads to Long-Lasting Vascular Endothelial Growth Factor Receptor 2 Downregulation
Source: Cells. 2022 Jan 8;11(2):210. doi: 10.3390/cells11020210 (PMC8773916; doi:10.3390/cells11020210)
Supplement: Supplementary file 1 [file cells-11-00210-s001.zip]

Archive with 1 entries (1 files):
- cells-1534289-supplementary.pdf
